# Supplementary material for: Informing randomized clinical trials of respiratory syncytial virus vaccination during pregnancy to prevent recurrent childhood wheezing: A sample size analysis
Source: Vaccine. 2018 Dec 18;36(52):8100–9. doi: 10.1016/j.vaccine.2018.10.041 (PMC6288067; doi:10.1016/j.vaccine.2018.10.041)
Supplement: Supplementary data 1 [file mmc1.xml]

<?xml version="1.0" encoding="utf-8" standalone="no"?>
<data>
  <datasets>
    <author>jortiz@som.umaryland.edu;justin.ortiz@gmail.com</author>
    <type>0</type>
    <dataset>
      <value>6</value>
      <reason>Other (please explain)</reason>
      <comments>All data are available in the manuscript tables.</comments>
    </dataset>
  </datasets>
</data>
